# Supplementary material for: Determination and health risk assessment of carbamate pesticide residues in date palm fruits (Phoenix dactylifera) using QuEChERS method and UHPLC-MS/MS
Source: Sci Rep. 2024 Jun 6;14:13064. doi: 10.1038/s41598-024-63704-6 (PMC11156656; doi:10.1038/s41598-024-63704-6)
Supplement: Supplementary file 1 — Supplementary Information. [file 41598_2024_63704_MOESM1_ESM.xlsx]

## Sheet: Supplementary Table S1
Supplementary Table S1: MS/MS parameters for carbamate pesticides and the IS.
Pesticide	Precursor Ion (m/z)	Product Ions (m/z)	Collision Energy	Retention Time
Carbosulfan	381.1	117.95	21	17.66
		160.1	15
		75.95	26
Phenmedipham	301.1	168	9	12.42
		135.95	20
		93	39
Carbaryl	202.15	145.05	9	12.03
		127.05	27
		117.05	25
Propoxur	210.15	111	14	11.91
		168	8
		92.95	26
Propamocarb	189.1	101.9	17	2.63
		74	25
		144.05	13
Aminocarb	209.05	137	21	2.66
		152	13
		122	37
Ethiofencarb	226.1	107	16	12.17
		77	46
		164	9
Pirimicarb	245.15	78.05	25	11.14
		185.1	15
		88.05	29
Bendiocarb	224.15	167	8	11.92
		109	18
		81	35
Fenoxycarb	302.15	88	22	13.07
		116.05	12
		43.95	39
Carbofuran	221.95	165	12	11.98
		123	21
		55	28
Methomyl	163.1	88	9	2.68
		106	11
		58	23
Desmedipham	301.1	182.05	9	12.3
		136	20
		154	18
Methiocarb	226.1	169	9	12.61
		121	18
		122.05	24
Pirimicarb d6	245.15	78.05	25	11.16
		185.1	15
		88.05	29

## Sheet: Supplementary Table S2
Supplementary Table S2: Residual levels of carbamate pesticides in 55 date samples.
Concentraion (𝜇g/kg) in 1 g date
	Carbosulfan	Phenmedipham	Carbaryl	Propoxur	Propamocarb	Aminocarb	Ethiofencarb	Pirimicarb	Bendiocarb	Fenoxycarb	Carbofuran	Methomyl	Desmedipham	Methiocarb
Sample 1	3.583 ± 0.104	4.225 ± 0.125	1.358 ± 0.030	2.452 ± 0.050		2.220 ± 0.049		3.928 ± 0.089	1.313 ± 0.022	5.931 ± 0.153	1.217 ± 0.068		4.433 ± 0.111	1.242 ± 0.031
Sample 2	8.637 ± 0.210	0.513 ± 0.007		1.146 ± 0.067	0.374 ± 0.006	0.549 ± 0.006	1.330 ± 0.056	0.376 ± 0.003	0.181 ± 0.001	1.300 ± 0.022	0.753 ± 0.019	1.702 ± 0.053
Sample 3	15.537 ± 0.262	0.490 ± 0.009		2.255 ± 0.180		1.016 ± 0.059	1.035 ± 0.065			4.202 ± 0.152	0.888 ± 0.014
Sample 4	7.885 ± 0.219	0.270 ± 0.007	0.035 ± 0.001		0.319 ± 0.007	0.636 ± 0.002	0.684 ± 0.008	0.608 ± 0.004		4.759 ± 0.097	0.607 ± 0.008
Sample 5	19.165 ± 0.006	0.601 ± 0.008		1.082 ± 0.032	0.453 ± 0.003	0.315 ± 0.006	1.727 ± 0.031	0.408 ± 0.005		0.871 ± 0.008	1.140 ± 0.048	0.509 ± 0.001
Sample 6	6.110 ± 0.165	0.277 ± 0.020		1.067 ± 0.040		0.254 ± 0.026	0.824 ± 0.017	2.760 ± 0.176					0.576 ± 0.019
Sample 7	2.539 ± 0.042	0.402 ± 0.012		0.855 ± 0.030	0.502 ± 0.006	0.416 ± 0.020	0.979 ± 0.003		0.062 ± 0.002		0.250 ± 0.029
Sample 8	11.908 ± 0.236	1.356 ± 0.063		5.116 ± 0.206	1.205 ± 0.156	0.785 ± 0.026	3.533 ± 0.160		1.854 ± 0.195		1.833 ± 0.201
Sample 9	8.324 ± 0.188	0.271 ± 0.021		1.072 ± 0.025	0.397 ± 0.012	0.182 ± 0.004	1.112 ± 0.042	0.232 ± 0.022		0.098 ± 0.010
Sample 10	12.572 ± 0.502	0.311 ± 0.016		1.149 ± 0.013	0.344 ± 0.007	0.229 ± 0.004	0.651 ± 0.006				1.124 ± 0.016
Sample 11	9.211 ± 0.030	3.111 ± 0.129	0.735 ± 0.044	1.866 ± 0.110		1.114 ± 0.191	2.295 ± 0.374	0.775 ± 0.022	1.142 ± 0.046	0.428 ± 0.033	1.580 ± 0.107			0.352 ± 0.026
Sample 12	24.522 ± 0.623	0.271 ± 0.007	0.327 ± 0.005	1.496 ± 0.037	0.534 ± 0.023	0.439 ± 0.089	1.011 ± 0.044	0.726 ± 0.022	0.863 ± 0.014	0.217 ± 0.020				0.125 ± 0.014
Sample 13	7.137 ± 0.306			0.827 ± 0.021	0.292 ± 0.003	0.649 ± 0.018	1.519 ± 0.049	0.585 ± 0.021			0.485 ± 0.021
Sample 14	5.454 ± 0.301		0.244 ± 0.021	1.646 ± 0.030	0.429 ± 0.017	0.409 ± 0.014	1.278 ± 0.025	1.123 ± 0.013	0.665 ± 0.024		1.088 ± 0.024			0.182 ± 0.005
Sample 15	11.371 ± 0.384	0.478 ± 0.016		1.708 ± 0.047		3.282 ± 0.046	1.071 ± 0.032				0.345 ± 0.031
Sample 16	6.653 ± 0.214	2.190 ± 0.195	1.648 ± 0.128				2.560 ± 0.243			1.207 ± 0.138	3.273 ± 0.092		2.981 ± 0.171	0.952 ± 0.072
Sample 17	6.778 ± 0.023	0.053 ± 0.001		0.728 ± 0.008	0.479 ± 0.005	0.073 ± 0.021	0.588 ± 0.020	2.854 ± 0.106
Sample 18	6.225 ± 0.173	0.101 ± 0.007		0.841 ± 0.015	0.524 ± 0.028	0.058 ± 0.003	0.978 ± 0.074
Sample 19	16.316 ± 0.116	0.174 ± 0.004	0.176 ± 0.006	1.384 ± 0.037		0.462 ± 0.018			0.144 ± 0.003	0.497 ± 0.011
Sample 20	4.953 ± 0.081			0.840 ± 0.019	0.356 ± 0.015	0.069 ± 0.002	0.696 ± 0.012	0.973 ± 0.039
Sample 21	20.692 ± 0.285	0.252 ± 0.012		1.722 ± 0.096	0.531 ± 0.017	1.202 ± 0.042	1.384 ± 0.080		0.260 ± 0.025	0.032 ± 0.002	0.345 ± 0.016
Sample 22	4.943 ± 0.078	0.421 ± 0.017		1.790 ± 0.064	0.575 ± 0.006	0.317 ± 0.015	1.430 ± 0.067				0.321 ± 0.017
Sample 23	15.113 ± 0.006	0.333 ± 0.019		1.403 ± 0.062	0.354 ± 0.014	0.496 ± 0.013	0.858 ± 0.014		0.294 ± 0.024
Sample 24	7.530 ± 0.310		0.237 ± 0.018	1.237 ± 0.019	0.374 ± 0.003	0.152 ± 0.003	1.464 ± 0.032	0.548 ± 0.010	0.280 ± 0.005
Sample 25	9.760 ± 0.103			1.772 ± 0.099	0.630 ± 0.021	1.00 ± 0.045	1.092 ± 0.026	3.097 ± 0.145			1.492 ± 0.175		3.715 ± 0.228
Sample 26	7.791 ± 0.333	0.101 ± 0.007	0.145 + 0.005	1.341 ± 0.087			1.143 ± 0.070	0.503 ± 0.006		0.307 ± 0.020
Sample 27	24.765 ± 0.688	0.236 ± 0.016		1.435 ± 0.013	0.983 ± 0.024	0.463 ± 0.002	1.210 ± 0.051		0.386 ± 0.010		0.357 ± 0.025
Sample 28	16.668 ± 0.303	0.242 ± 0.031		1.346 ± 0.061		1.918 ± 0.096	0.968 ± 0.015
Sample 29	8.673 ± 0.139			1.608 ± 0.058	0.508 ± 0.018	0.714 ± 0.014	0.890 ± 0.011			0.123 ± 0.003	0.128 ± 0.004
Sample 30	14.883 ± 0.018	0.107 ± 0.006	0.154 ± 0.017	1.162 ± 0.158	0.284 ± 0.004	0.377 ± 0.006		0.488 ± 0.016	0.113 ± 0.011
Sample 31	4.778 ± 0.097	0.542 ± 0.019		1.657 ± 0.125		0.883 ± 0.028	1.475 ± 0.109				1.587 ± 0.035
Sample 32	5.051 ± 0.177			6.076 ± 0.180	0.465 ± 0.004	0.630 ± 0.008	1.102 ± 0.081	0.187 ± 0.005		0.028 ± 0.003	0.234 ± 0.020
Sample 33	4.915 ± 0.175	0.376 ± 0.031		0.849 ± 0.017	0.395 ± 0.017	0.184 ± 0.001	1.610 ± 0.106					0.275 ± 0.024
Sample 34	12.766 ± 0.476		0.493 ± 0.014	2.169 ± 0.076	0.355 ± 0.018	0.862 ± 0.016		0.552 ± 0.006	0.778 ± 0.011	0.390 ± 0.010				0.206 ± 0.001
Sample 35	8.782 ± 0.229	0.414 ± 0.013		1.109 ± 0.061	0.458 ± 0.075	0.447 ± 0.174	1.056 ± 0.050	2.498 ± 0.153		0.201 ± 0.003	0.511 ± 0.034
Sample 36	19.835 ± 0.426	0.433 ± 0.017		1.157 ± 0.057	0.734 ± 0.018	0.152 ± 0.004	1.243 ± 0.058	0.241 ± 0.010	0.292 ± 0.008		0.338 ± 0.004
Sample 37	4.522 ± 0.209	0.640 ± 0.010		1.002 ± 0.008		0.354 ± 0.006	0.341 ± 0.009
Sample 38	6.945 ± 0.096	0.336 ± 0.010		1.152 ± 0.053	0.686 ± 0.003	0.237 ± 0.005	1.448 ± 0.020	0.221 ± 0.011		0.144 ± 0.022		1.369 ± 0.025
Sample 39	14.252 ± 0.095	1.214 ± 0.111		1.636 ± 0.168	0.561 ± 0.018	0.556 ± 0.041	1.668 ± 0.291		0.409 ± 0.017	2.211 ± 0.135	0.269 ± 0.012	1.565 ± 0.007
Sample 40	22.907 ± 0.291	0.739 ± 0.291		1.211 ± 0.031	1.174 ± 0.020	0.290 ± 0.007	1.958 ± 0.079			1.138 ± 0.045	0.170 ± 0.005
Sample 41	5.480 ± 0.340	0.717 ± 0.005	0.196 ± 0.004	1.285 ± 0.064	0.506 ± 0.011	0.415 ± 0.002	1.068 ± 0.064	0.796 ± 0.009		4.524 ± 0.069	0.788 ± 0.003			0.026 ± 0.003
Sample 42	4.121 ± 0.164	0.697 ± 0.164		1.258 ± 0.094	0.589 ± 0.017	0.264 ± 0.006	1.243 ± 0.052		0.055 ± 0.039	0.338 ± 0.032		0.657 ± 0.012
Sample 43	5.992 ± 0.133	0.157 ± 0.034		0.992 ± 0.133	0.429 ± 0.012	0.228 ± 0.009	1.347 ± 0.064
Sample 44	5.212 ± 0.091	0.605 ± 0.005		1.537 ± 0.075	0.409 ± 0.014	0.387 ± 0.009	0.994 ± 0.002				1.077 ± 0.036	0.473 ± 0.009
Sample 45	6.230 ± 0.125	0.573 ± 0.015		1.423 ± 0.007	0.506 ± 0.022	0.540 ± 0.006	1.037 ± 0.033			0.217 ± 0.002		0.278 ± 0.012
Sample 46	11.467 ± 0.143			1.151 ± 0.036	0.500 ± 0.001	0.545 ± 0.006	1.235 ± 0.061		0.161 ± 0.002	0.096 ± 0.003		0.860 ± 0.053
Sample 47	17.807 ± 0.063	0.460 ± 0.015		1.131 ± 0.049	0.417 ± 0.007	0.398 ± 0.006	1.186 ± 0.019
Sample 48	7.814 ± 0.020	0.881 ± 0.003		0.748 ± 0.002	0.614 ± 0.001	0.324 ± 0.005	1.675 ± 0.006	0.376 ± 0.003	0.274 ± 0.002	0.756 ± 0.002	0.670 ± 0.004	0.224 ± 0.006
Sample 49	8.135 ± 0.069	0.486 ± 0.004		0.848 ± 0.005	0.496 ± 0.001	0.381 ± 0.005	1.178 ± 0.015	0.317 ± 0.004		2.358 ± 0.026	0.556 ± 0.004	0.904 ± 0.003
Sample 50	15.229 ± 0.395	0.469 ± 0.020	0.491 ± 0.018	1.727 ± 0.134	0.422 ± 0.002	0.893 ± 0.020	1.250 ± 0.035		0.975 ± 0.022	0.414 ± 0.009				0.039 ± 0.002
Sample 51	10.273 ± 0.066	0.412 ± 0.006		1.336 ± 0.044	0.495 ± 0.001	0.335 ± 0.002	1.864 ± 0.022	0.346 ± 0.007	0.103 ± 0.004	1.794 ± 0.034	1.427 ± 0.023	1.201 ± 0.076
Sample 52	13.196 ± 0.081	0.321 ± 0.015		1.078 ± 0.106	0.423 ± 0.007	0.779 ± 0.005	1.444 ± 0.021			2.564 ± 0.007	0.844 ± 0.011	0.386 ± 0.005
Sample 53	9.767 ± 0.118	0.605 ± 0.004		1.229 ± 0.059	0.595 ± 0.002	0.332 ± 0.006	1.119 ± 0.009			2.657 ± 0.048	1.250 ± 0.015	1.404 ± 0.011
Sample 54	8.671 ± 0.092	0.769 ± 0.018		1.009 ± 0.034	0.454 ± 0.013	0.946 ± 0.004	1.353 ± 0.053	0.383 ± 0.009	0.247 ± 0.011	2.234 ± 0.031	0.506 ± 0.013	1.131 ± 0.036
Sample 55	8.501 ± 0.070	0.430 ± 0.010	0.138 ± 0.007	1.122 ± 0.109			0.989 ± 0.039	0.709 ± 0.034		4.167 ± 0.050	0.516 ± 0.004

## Sheet: Supplementary Table S3
Supplementary Table S3: 95th percentile of HQ distribution for adults for each pesticide considered.
Pesticide	Carbosulfan	Phenmedipham	Carbaryl	Propoxur	Carbofuran	Methomyl
95th percentile of the HQ distribution	0.003415	1.25x10-5	2.14x10-5	0.001044	0.000663	0.000119

## Sheet: Supplementary Table S4
Supplementary Table S4: 95th percentiles of HQ distribution for children for each pesticide considered.
Pesticide	Carbosulfan	Phenmedipham	Carbaryl	Propoxur	Carbofuran	Methomyl
95th percentile of the HQ distribution	0.004879	1.78x10-5	3.06x10-5	0.001491	0.000948	0.00017

## Sheet: Supplementary Fig. S1
Supplementary Fig. S1: %MU for each carbamate pesticide at a concentration level of 0.5 µg/kg, expressed at a 95% confidence level.

## Sheet: Supplementary Fig. S2
Supplementary Fig. S2: %MU for each carbamate pesticide at a concentration level of 10 µg/kg, expressed at a 95% confidence level.
